# Supplementary material for: The genetic basis of adaptation to copper pollution in Drosophila melanogaster
Source: Front Genet. 2023 Apr 4;14:1144221. doi: 10.3389/fgene.2023.1144221 (PMC10110907; doi:10.3389/fgene.2023.1144221)
Supplement: Supplementary file 2 [file DataSheet1.XLSX]

## Sheet: TableS1
Supplementary Table 1. SNPs associated with copper resistance in wild-derived populations fell within or near genes.
Chromosome	Position (bp)	FBgn	Relative Location to Gene	LRT1 P value	LRT2 P value	LRT4 P value	Favored Model	Fst
2L	2320470	FBgn0031413	WithinGene	0.000105308	0.000104648	4.69318e-06	LRT4	-0.00101232
2L	2320470	FBgn0031414	WithinGene	0.000105308	0.000104648	4.69318e-06	LRT4	-0.00101232
2L	2809490	FBgn0031461	WithinGene	0.0574048	1.12311e-05	7.41876e-06	LRT4	0.0428351
2L	2809490	FBgn0031462	Within 3000bp	0.0574048	1.12311e-05	7.41876e-06	LRT4	0.0428351
2L	2809496	FBgn0031461	WithinGene	0.040801	2.68116e-05	2.50802e-05	LRT4	0.0361879
2L	2809496	FBgn0031462	Within 3000bp	0.040801	2.68116e-05	2.50802e-05	LRT4	0.0361879
2L	3419489	FBgn0031530	WithinGene	0.00719321	5.69124e-06	3.31084e-05	LRT2	-0.00279751
2L	3419489	FBgn0051952	Within 3000bp	0.00719321	5.69124e-06	3.31084e-05	LRT2	-0.00279751
2L	3671703	FBgn0259953	Within 3000bp	3.46102e-08	3.84544e-09	2.61903e-10	LRT4	-0.0116733
2L	3671703	FBgn0259952	Within 3000bp	3.46102e-08	3.84544e-09	2.61903e-10	LRT4	-0.0116733
2L	3671703	FBgn0261054	Within 3000bp	3.46102e-08	3.84544e-09	2.61903e-10	LRT4	-0.0116733
2L	3671703	FBgn0085369	WithinGene	3.46102e-08	3.84544e-09	2.61903e-10	LRT4	-0.0116733
2L	4881625	FBgn0000286	WithinGene	3.71506e-05	1.12296e-07	7.50067e-13	LRT4	0.33809
2L	4881625	FBgn0031643	Within 3000bp	3.71506e-05	1.12296e-07	7.50067e-13	LRT4	0.33809
2L	5816267	FBgn0051644	Within 3000bp	1.78427e-06	1.03602e-05	1.84543e-05	LRT1	0.00534616
2L	6753918	FBgn0031855	WithinGene	3.66106e-06	4.92369e-06	1.69516e-05	LRT1	-0.00331176
2L	7244874	FBgn0259111	WithinGene	0.00140531	1.14507e-06	2.24922e-07	LRT4	-0.00335663
2L	7373355	FBgn0264872	Within 3000bp	0.00134052	2.19886e-07	2.37921e-12	LRT4	0.401739
2L	7373355	FBgn0031903	WithinGene	0.00134052	2.19886e-07	2.37921e-12	LRT4	0.401739
2L	8076111	FBgn0010287	Within 3000bp	0.000305467	0.000233694	2.11667e-05	LRT4	-0.00157512
2L	8076111	FBgn0267488	WithinGene	0.000305467	0.000233694	2.11667e-05	LRT4	-0.00157512
2L	8267183	FBgn0003502	WithinGene	3.71127e-05	7.23846e-07	2.39943e-07	LRT4	0.0472204
2L	9996393	FBgn0000180	Within 3000bp	0.00888442	0.0236208	2.01606e-06	LRT4	0.0299986
2L	9996393	FBgn0051875	WithinGene	0.00888442	0.0236208	2.01606e-06	LRT4	0.0299986
2L	9996393	FBgn0051755	Within 3000bp	0.00888442	0.0236208	2.01606e-06	LRT4	0.0299986
2L	12105094	FBgn0029137	Within 3000bp	0.000267679	8.33041e-05	4.33965e-08	LRT4	0.233224
2L	12105094	FBgn0027081	WithinGene	0.000267679	8.33041e-05	4.33965e-08	LRT4	0.233224
2L	12105094	FBgn0015797	Within 3000bp	0.000267679	8.33041e-05	4.33965e-08	LRT4	0.233224
2L	12212647	FBgn0051759	Within 3000bp	6.12616e-06	2.04941e-07	2.88625e-08	LRT4	0.023778
2L	12212647	FBgn0000114	WithinGene	6.12616e-06	2.04941e-07	2.88625e-08	LRT4	0.023778
2L	12993119	FBgn0032465	Within 3000bp	0.016609	5.81674e-08	8.63756e-07	LRT2	NA
2L	13123717	FBgn0262352	Within 3000bp	2.12095e-05	0.000118702	4.34278e-08	LRT4	0.0192315
2L	15031797	FBgn0260446	WithinGene	0.00136038	4.53168e-06	7.86791e-06	LRT2	0.0487813
2L	15031797	FBgn0053310	Within 3000bp	0.00136038	4.53168e-06	7.86791e-06	LRT2	0.0487813
2L	15031797	FBgn0051832	Within 3000bp	0.00136038	4.53168e-06	7.86791e-06	LRT2	0.0487813
2L	18023740	FBgn0243486	WithinGene	0.00202572	0.000592733	4.73153e-06	LRT4	0.0177925
2L	20905814	FBgn0032901	WithinGene	0.68005	0.000181418	2.05193e-05	LRT4	0.0572961
2L	20905814	FBgn0263996	WithinGene	0.68005	0.000181418	2.05193e-05	LRT4	0.0572961
2R	465326	FBgn0267428	WithinGene	8.74312e-06	3.3189e-05	2.16849e-05	LRT1	0.00827864
2R	465337	FBgn0267428	WithinGene	3.28506e-06	4.91725e-06	1.33999e-06	LRT4	-0.0029923
2R	465360	FBgn0267428	WithinGene	4.43956e-06	8.93756e-06	6.63239e-06	LRT1	0.00345689
2R	493079	FBgn0267428	WithinGene	6.13788e-07	3.38083e-06	8.75383e-06	LRT1	0.00944631
2R	493115	FBgn0267428	WithinGene	1.42998e-07	4.65688e-07	1.73129e-06	LRT1	-0.00107673
2R	493183	FBgn0267428	WithinGene	5.34972e-07	3.3272e-06	6.4868e-06	LRT1	-0.00432843
2R	493216	FBgn0267428	WithinGene	1.23342e-06	7.13327e-06	2.40832e-05	LRT1	-0.00440514
2R	2948387	FBgn0020908	WithinGene	0.000894092	9.99112e-05	2.80502e-05	LRT4	-0.00820311
2R	3095255	FBgn0260995	WithinGene	1.66534e-05	1.07983e-07	3.7184e-08	LRT4	-0.0112834
2R	3140467	FBgn0260995	WithinGene	2.74403e-09	1.50484e-08	1.74502e-08	LRT1	0.089301
2R	3140477	FBgn0260995	WithinGene	1.93953e-11	1.43548e-10	6.08541e-10	LRT1	0.0788292
2R	3140486	FBgn0260995	WithinGene	8.69159e-11	6.07935e-10	5.20983e-09	LRT1	0.0608643
2R	3140493	FBgn0260995	WithinGene	5.87107e-11	3.56785e-10	3.71809e-09	LRT1	0.0607293
2R	3140570	FBgn0260995	WithinGene	9.18154e-14	7.2764e-13	8.26472e-12	LRT1	0.00601288
2R	4510242	FBgn0264909	Within 3000bp	1.70559e-11	1.11746e-10	6.44725e-11	LRT1	0.0324446
2R	4511000	FBgn0264909	Within 3000bp	2.05455e-06	1.20227e-05	3.45671e-05	LRT1	-0.00707109
2R	6593318	FBgn0086655	WithinGene	0.000792824	0.00262207	1.14841e-05	LRT4	0.0404475
2R	7313301	FBgn0033158	WithinGene	0.000534286	3.83122e-06	1.64513e-05	LRT2	0.00111617
2R	7696682	FBgn0033212	WithinGene	0.0274557	0.0363685	4.65294e-06	LRT4	0.0221033
2R	7696682	FBgn0050496	Within 3000bp	0.0274557	0.0363685	4.65294e-06	LRT4	0.0221033
2R	7696682	FBgn0050493	Within 3000bp	0.0274557	0.0363685	4.65294e-06	LRT4	0.0221033
2R	7825536	FBgn0029093	Within 3000bp	0.784281	0.000248901	1.7986e-06	LRT4	NA
2R	7825536	FBgn0050383	Within 3000bp	0.784281	0.000248901	1.7986e-06	LRT4	NA
2R	7825536	FBgn0003082	WithinGene	0.784281	0.000248901	1.7986e-06	LRT4	NA
2R	7825536	FBgn0263121	Within 3000bp	0.784281	0.000248901	1.7986e-06	LRT4	NA
2R	8967824	FBgn0033358	WithinGene	0.00554628	2.13116e-05	1.73149e-05	LRT4	0.00249399
2R	8967824	FBgn0033359	Within 3000bp	0.00554628	2.13116e-05	1.73149e-05	LRT4	0.00249399
2R	8967827	FBgn0033358	WithinGene	0.00458451	3.41376e-05	2.94491e-05	LRT4	-0.0035084
2R	8967827	FBgn0033359	Within 3000bp	0.00458451	3.41376e-05	2.94491e-05	LRT4	-0.0035084
2R	9706320	FBgn0260474	Within 3000bp	0.000120138	6.58589e-07	4.8807e-06	LRT2	-0.00136237
2R	9706320	FBgn0033439	WithinGene	0.000120138	6.58589e-07	4.8807e-06	LRT2	-0.00136237
2R	9706320	FBgn0033440	Within 3000bp	0.000120138	6.58589e-07	4.8807e-06	LRT2	-0.00136237
2R	9706320	FBgn0265338	Within 3000bp	0.000120138	6.58589e-07	4.8807e-06	LRT2	-0.00136237
2R	10280508	FBgn0033504	WithinGene	0.154443	0.00012947	3.41168e-05	LRT4	0.0349735
2R	10280509	FBgn0033504	WithinGene	0.14435	1.34685e-05	3.27237e-06	LRT4	0.0409063
2R	10307554	FBgn0033504	WithinGene	0.194351	0.000579132	2.40631e-05	LRT4	0.0140727
2R	10307554	FBgn0028426	WithinGene	0.194351	0.000579132	2.40631e-05	LRT4	0.0140727
2R	10307554	FBgn0033507	Within 3000bp	0.194351	0.000579132	2.40631e-05	LRT4	0.0140727
2R	10423715	FBgn0033519	Within 3000bp	1.59807e-07	1.07776e-06	1.1265e-05	LRT1	-0.0104118
2R	10423715	FBgn0053474	Within 3000bp	1.59807e-07	1.07776e-06	1.1265e-05	LRT1	-0.0104118
2R	10423715	FBgn0033520	Within 3000bp	1.59807e-07	1.07776e-06	1.1265e-05	LRT1	-0.0104118
2R	11586588	FBgn0082993	Within 3000bp	0.641319	0.000400615	2.55799e-05	LRT4	0.124412
2R	11586588	FBgn0033636	WithinGene	0.641319	0.000400615	2.55799e-05	LRT4	0.124412
2R	12066274	FBgn0033679	WithinGene	0.000817469	0.000228143	1.09612e-05	LRT4	0.0264551
2R	12066277	FBgn0033679	WithinGene	0.00210753	0.00112236	1.00168e-05	LRT4	0.029654
2R	12485737	FBgn0033744	WithinGene	0.0241495	0.069634	6.6278e-06	LRT4	0.0784167
2R	12485737	FBgn0085263	Within 3000bp	0.0241495	0.069634	6.6278e-06	LRT4	0.0784167
2R	12485737	FBgn0045063	Within 3000bp	0.0241495	0.069634	6.6278e-06	LRT4	0.0784167
2R	14254195	FBgn0010241	Within 3000bp	1.83564e-09	1.22565e-08	0	LRT4	0.172479
2R	14254195	FBgn0001220	WithinGene	1.83564e-09	1.22565e-08	0	LRT4	0.172479
2R	14254195	FBgn0033918	Within 3000bp	1.83564e-09	1.22565e-08	0	LRT4	0.172479
2R	14254329	FBgn0010241	Within 3000bp	3.5882e-10	2.54107e-09	3.33067e-16	LRT4	0.177121
2R	14254329	FBgn0001220	WithinGene	3.5882e-10	2.54107e-09	3.33067e-16	LRT4	0.177121
2R	14254329	FBgn0033918	Within 3000bp	3.5882e-10	2.54107e-09	3.33067e-16	LRT4	0.177121
2R	14254333	FBgn0010241	Within 3000bp	0.000624315	0.000118014	5.05552e-11	LRT4	0.26865
2R	14254333	FBgn0001220	WithinGene	0.000624315	0.000118014	5.05552e-11	LRT4	0.26865
2R	14254333	FBgn0033918	Within 3000bp	0.000624315	0.000118014	5.05552e-11	LRT4	0.26865
2R	15764085	FBgn0050089	Within 3000bp	0.0102327	0.00435036	4.08549e-05	LRT4	0.0035577
2R	15764085	FBgn0265991	WithinGene	0.0102327	0.00435036	4.08549e-05	LRT4	0.0035577
2R	15764107	FBgn0050089	Within 3000bp	0.00749454	0.00088674	2.85354e-05	LRT4	0.00494399
2R	15764107	FBgn0265991	WithinGene	0.00749454	0.00088674	2.85354e-05	LRT4	0.00494399
2R	15976002	FBgn0265045	WithinGene	1.74925e-05	8.14375e-05	2.62584e-05	LRT1	0.0304675
2R	16563744	FBgn0034136	WithinGene	0.00613734	0.00600995	3.30177e-05	LRT4	-0.00580793
2R	16563744	FBgn0034137	Within 3000bp	0.00613734	0.00600995	3.30177e-05	LRT4	-0.00580793
2R	16982094	FBgn0004580	WithinGene	9.50792e-06	1.83462e-06	1.24347e-10	LRT4	0.0405556
2R	16982106	FBgn0004580	WithinGene	1.30277e-05	1.64627e-06	1.9602e-10	LRT4	0.0390618
2R	16982155	FBgn0004580	WithinGene	0.00469641	1.25363e-05	3.99022e-08	LRT4	0.023043
2R	19393512	FBgn0034442	Within 3000bp	1.33195e-05	2.05634e-08	1.27787e-13	LRT4	0.324383
2R	19393512	FBgn0261439	WithinGene	1.33195e-05	2.05634e-08	1.27787e-13	LRT4	0.324383
2R	19393512	FBgn0034443	Within 3000bp	1.33195e-05	2.05634e-08	1.27787e-13	LRT4	0.324383
2R	19393512	FBgn0267587	Within 3000bp	1.33195e-05	2.05634e-08	1.27787e-13	LRT4	0.324383
2R	19393513	FBgn0034442	Within 3000bp	3.2596e-05	1.38112e-07	3.00604e-12	LRT4	0.293531
2R	19393513	FBgn0261439	WithinGene	3.2596e-05	1.38112e-07	3.00604e-12	LRT4	0.293531
2R	19393513	FBgn0034443	Within 3000bp	3.2596e-05	1.38112e-07	3.00604e-12	LRT4	0.293531
2R	19393513	FBgn0267587	Within 3000bp	3.2596e-05	1.38112e-07	3.00604e-12	LRT4	0.293531
2R	19393514	FBgn0034442	Within 3000bp	9.33206e-06	3.23587e-08	2.46247e-13	LRT4	0.300597
2R	19393514	FBgn0261439	WithinGene	9.33206e-06	3.23587e-08	2.46247e-13	LRT4	0.300597
2R	19393514	FBgn0034443	Within 3000bp	9.33206e-06	3.23587e-08	2.46247e-13	LRT4	0.300597
2R	19393514	FBgn0267587	Within 3000bp	9.33206e-06	3.23587e-08	2.46247e-13	LRT4	0.300597
2R	19393517	FBgn0034442	Within 3000bp	0.000466784	5.51872e-08	1.68421e-13	LRT4	0.31556
2R	19393517	FBgn0261439	WithinGene	0.000466784	5.51872e-08	1.68421e-13	LRT4	0.31556
2R	19393517	FBgn0034443	Within 3000bp	0.000466784	5.51872e-08	1.68421e-13	LRT4	0.31556
2R	19393517	FBgn0267587	Within 3000bp	0.000466784	5.51872e-08	1.68421e-13	LRT4	0.31556
2R	19437701	FBgn0020440	Within 3000bp	0.99974	0.0525094	2.92233e-05	LRT4	NA
2R	19437701	FBgn0040273	WithinGene	0.99974	0.0525094	2.92233e-05	LRT4	NA
2R	21382024	FBgn0000395	Within 3000bp	1.84732e-11	8.54872e-15	1.66533e-15	LRT4	0.0134851
2R	21382024	FBgn0034626	Within 3000bp	1.84732e-11	8.54872e-15	1.66533e-15	LRT4	0.0134851
2R	21382024	FBgn0034627	Within 3000bp	1.84732e-11	8.54872e-15	1.66533e-15	LRT4	0.0134851
2R	21382041	FBgn0000395	Within 3000bp	4.00958e-07	1.97632e-08	1.18145e-08	LRT4	0.0189743
2R	21382041	FBgn0034626	Within 3000bp	4.00958e-07	1.97632e-08	1.18145e-08	LRT4	0.0189743
2R	21382041	FBgn0034627	Within 3000bp	4.00958e-07	1.97632e-08	1.18145e-08	LRT4	0.0189743
2R	22800809	FBgn0259145	Within 3000bp	2.28872e-12	1.66533e-15	0	LRT4	0.393904
2R	22800809	FBgn0011211	WithinGene	2.28872e-12	1.66533e-15	0	LRT4	0.393904
2R	22800809	FBgn0000405	Within 3000bp	2.28872e-12	1.66533e-15	0	LRT4	0.393904
2R	22800812	FBgn0259145	Within 3000bp	4.21885e-15	0	0	LRT4	0.389261
2R	22800812	FBgn0011211	WithinGene	4.21885e-15	0	0	LRT4	0.389261
2R	22800812	FBgn0000405	Within 3000bp	4.21885e-15	0	0	LRT4	0.389261
2R	22800897	FBgn0259145	Within 3000bp	3.21299e-13	1.11022e-16	0	LRT4	0.495991
2R	22800897	FBgn0011211	WithinGene	3.21299e-13	1.11022e-16	0	LRT4	0.495991
2R	22800897	FBgn0000405	Within 3000bp	3.21299e-13	1.11022e-16	0	LRT4	0.495991
2R	22800911	FBgn0259145	Within 3000bp	4.44089e-16	5.55112e-16	0	LRT4	0.305363
2R	22800911	FBgn0011211	WithinGene	4.44089e-16	5.55112e-16	0	LRT4	0.305363
2R	22800911	FBgn0000405	Within 3000bp	4.44089e-16	5.55112e-16	0	LRT4	0.305363
2R	22800914	FBgn0259145	Within 3000bp	1.22125e-15	1.33227e-15	0	LRT4	0.302119
2R	22800914	FBgn0011211	WithinGene	1.22125e-15	1.33227e-15	0	LRT4	0.302119
2R	22800914	FBgn0000405	Within 3000bp	1.22125e-15	1.33227e-15	0	LRT4	0.302119
2R	22800917	FBgn0259145	Within 3000bp	1.66533e-15	2.88658e-15	0	LRT4	0.285939
2R	22800917	FBgn0011211	WithinGene	1.66533e-15	2.88658e-15	0	LRT4	0.285939
2R	22800917	FBgn0000405	Within 3000bp	1.66533e-15	2.88658e-15	0	LRT4	0.285939
2R	22800923	FBgn0259145	Within 3000bp	3.88578e-15	8.65974e-15	0	LRT4	0.262251
2R	22800923	FBgn0011211	WithinGene	3.88578e-15	8.65974e-15	0	LRT4	0.262251
2R	22800923	FBgn0000405	Within 3000bp	3.88578e-15	8.65974e-15	0	LRT4	0.262251
2R	22800926	FBgn0259145	Within 3000bp	6.78346e-14	7.12763e-14	0	LRT4	0.282919
2R	22800926	FBgn0011211	WithinGene	6.78346e-14	7.12763e-14	0	LRT4	0.282919
2R	22800926	FBgn0000405	Within 3000bp	6.78346e-14	7.12763e-14	0	LRT4	0.282919
2R	22800929	FBgn0259145	Within 3000bp	7.21645e-15	1.07692e-14	0	LRT4	0.274159
2R	22800929	FBgn0011211	WithinGene	7.21645e-15	1.07692e-14	0	LRT4	0.274159
2R	22800929	FBgn0000405	Within 3000bp	7.21645e-15	1.07692e-14	0	LRT4	0.274159
2R	22800956	FBgn0259145	Within 3000bp	2.33147e-15	2.22045e-16	0	LRT4	0.346041
2R	22800956	FBgn0011211	WithinGene	2.33147e-15	2.22045e-16	0	LRT4	0.346041
2R	22800956	FBgn0000405	Within 3000bp	2.33147e-15	2.22045e-16	0	LRT4	0.346041
2R	22876171	FBgn0034788	Within 3000bp	2.06889e-05	1.01962e-05	5.77205e-07	LRT4	-0.000698505
2R	22876171	FBgn0267025	Within 3000bp	2.06889e-05	1.01962e-05	5.77205e-07	LRT4	-0.000698505
2R	22876171	FBgn0034789	WithinGene	2.06889e-05	1.01962e-05	5.77205e-07	LRT4	-0.000698505
3L	1956525	FBgn0265988	WithinGene	0.791637	0.0159541	1.52271e-05	LRT4	0.276424
3L	2242839	FBgn0040507	WithinGene	0.000811787	3.73465e-06	2.30648e-07	LRT4	0.122708
3L	2242839	FBgn0052301	Within 3000bp	0.000811787	3.73465e-06	2.30648e-07	LRT4	0.122708
3L	4152907	FBgn0035501	Within 3000bp	0.00775609	0.0220594	3.21914e-05	LRT4	0.0269326
3L	4152907	FBgn0259986	Within 3000bp	0.00775609	0.0220594	3.21914e-05	LRT4	0.0269326
3L	5142409	FBgn0035589	Within 3000bp	0.0913739	0.02119	1.00779e-05	LRT4	NA
3L	5142409	FBgn0035588	Within 3000bp	0.0913739	0.02119	1.00779e-05	LRT4	NA
3L	5142409	FBgn0267647	Within 3000bp	0.0913739	0.02119	1.00779e-05	LRT4	NA
3L	5142409	FBgn0035587	WithinGene	0.0913739	0.02119	1.00779e-05	LRT4	NA
3L	5142409	FBgn0035586	Within 3000bp	0.0913739	0.02119	1.00779e-05	LRT4	NA
3L	6264806	FBgn0001258	Within 3000bp	0.0056612	0.00136347	3.17644e-05	LRT4	NA
3L	6264806	FBgn0265715	Within 3000bp	0.0056612	0.00136347	3.17644e-05	LRT4	NA
3L	7259080	FBgn0035755	WithinGene	2.93334e-05	7.25879e-05	5.94188e-07	LRT4	0.00964713
3L	8140321	FBgn0035842	Within 3000bp	1.43668e-05	3.98376e-07	3.52014e-07	LRT4	0.0245836
3L	8140321	FBgn0002899	WithinGene	1.43668e-05	3.98376e-07	3.52014e-07	LRT4	0.0245836
3L	8140321	FBgn0035844	Within 3000bp	1.43668e-05	3.98376e-07	3.52014e-07	LRT4	0.0245836
3L	8140326	FBgn0035842	Within 3000bp	7.8248e-06	5.12485e-06	5.88395e-06	LRT2	0.0342929
3L	8140326	FBgn0002899	WithinGene	7.8248e-06	5.12485e-06	5.88395e-06	LRT2	0.0342929
3L	8140326	FBgn0035844	Within 3000bp	7.8248e-06	5.12485e-06	5.88395e-06	LRT2	0.0342929
3L	8155507	FBgn0259916	WithinGene	1.26445e-05	3.78116e-05	2.15696e-05	LRT1	NA
3L	8157231	FBgn0259916	WithinGene	0.000766346	0.00016803	2.34212e-06	LRT4	0.0350306
3L	8157231	FBgn0264478	Within 3000bp	0.000766346	0.00016803	2.34212e-06	LRT4	0.0350306
3L	8198178	FBgn0035851	Within 3000bp	3.58258e-05	3.25606e-05	1.27811e-05	LRT4	-0.000934818
3L	8198178	FBgn0035853	Within 3000bp	3.58258e-05	3.25606e-05	1.27811e-05	LRT4	-0.000934818
3L	8198178	FBgn0035854	Within 3000bp	3.58258e-05	3.25606e-05	1.27811e-05	LRT4	-0.000934818
3L	8198178	FBgn0035855	Within 3000bp	3.58258e-05	3.25606e-05	1.27811e-05	LRT4	-0.000934818
3L	8876011	FBgn0263930	WithinGene	0.00108355	4.00313e-07	5.40974e-11	LRT4	0.289175
3L	9989139	FBgn0267536	Within 3000bp	0.910708	0.00024182	3.73784e-05	LRT4	0.0376743
3L	9989139	FBgn0040823	WithinGene	0.910708	0.00024182	3.73784e-05	LRT4	0.0376743
3L	11768255	FBgn0036202	Within 3000bp	1.53576e-05	3.06711e-05	3.40093e-05	LRT1	0.0136071
3L	11768255	FBgn0036203	WithinGene	1.53576e-05	3.06711e-05	3.40093e-05	LRT1	0.0136071
3L	11923846	FBgn0266100	WithinGene	1.44874e-06	1.28884e-06	2.27567e-08	LRT4	0.0411342
3L	11923846	FBgn0036221	Within 3000bp	1.44874e-06	1.28884e-06	2.27567e-08	LRT4	0.0411342
3L	11923846	FBgn0036222	WithinGene	1.44874e-06	1.28884e-06	2.27567e-08	LRT4	0.0411342
3L	12205723	FBgn0022709	Within 3000bp	0.0336004	0.0583303	1.09977e-05	LRT4	0.0146546
3L	12205723	FBgn0036266	WithinGene	0.0336004	0.0583303	1.09977e-05	LRT4	0.0146546
3L	12205723	FBgn0260941	WithinGene	0.0336004	0.0583303	1.09977e-05	LRT4	0.0146546
3L	12226073	FBgn0260941	WithinGene	0.00455718	2.02405e-05	2.92238e-08	LRT4	0.222755
3L	12465535	FBgn0000625	WithinGene	0.000280208	7.10642e-05	4.05157e-05	LRT4	0.0185518
3L	13047615	FBgn0036341	Within 3000bp	0.0015539	0.00668573	3.23859e-06	LRT4	0.00620397
3L	13047615	FBgn0036342	WithinGene	0.0015539	0.00668573	3.23859e-06	LRT4	0.00620397
3L	14011470	FBgn0036398	WithinGene	0.097663	5.78667e-06	2.04127e-05	LRT2	0.0158783
3L	14064860	FBgn0267795	WithinGene	0.000542883	5.77869e-06	4.38044e-09	LRT4	0.000801382
3L	14508278	FBgn0087007	WithinGene	0.0404451	0.0108208	3.08145e-05	LRT4	0.125083
3L	14664617	FBgn0041604	WithinGene	0.866047	0.310694	4.48092e-06	LRT4	NA
3L	14664617	FBgn0267548	Within 3000bp	0.866047	0.310694	4.48092e-06	LRT4	NA
3L	15112244	FBgn0266452	WithinGene	0.00661774	6.39215e-06	9.57591e-09	LRT4	0.221329
3L	15112244	FBgn0266441	Within 3000bp	0.00661774	6.39215e-06	9.57591e-09	LRT4	0.221329
3L	15112244	FBgn0036479	Within 3000bp	0.00661774	6.39215e-06	9.57591e-09	LRT4	0.221329
3L	16099580	FBgn0036567	Within 3000bp	1.01811e-06	6.47186e-06	1.00175e-12	LRT4	0.153568
3L	16099580	FBgn0036568	WithinGene	1.01811e-06	6.47186e-06	1.00175e-12	LRT4	0.153568
3L	16099580	FBgn0036569	Within 3000bp	1.01811e-06	6.47186e-06	1.00175e-12	LRT4	0.153568
3L	17847738	FBgn0036761	Within 3000bp	1.05388e-05	3.40031e-06	3.57748e-09	LRT4	0.144929
3L	17847738	FBgn0036762	WithinGene	1.05388e-05	3.40031e-06	3.57748e-09	LRT4	0.144929
3L	17847738	FBgn0036763	Within 3000bp	1.05388e-05	3.40031e-06	3.57748e-09	LRT4	0.144929
3L	17847741	FBgn0036761	Within 3000bp	2.19287e-07	2.72382e-07	6.95986e-10	LRT4	0.14756
3L	17847741	FBgn0036762	WithinGene	2.19287e-07	2.72382e-07	6.95986e-10	LRT4	0.14756
3L	17847741	FBgn0036763	Within 3000bp	2.19287e-07	2.72382e-07	6.95986e-10	LRT4	0.14756
3L	17847744	FBgn0036761	Within 3000bp	2.46539e-07	3.01685e-07	9.80043e-10	LRT4	0.1423
3L	17847744	FBgn0036762	WithinGene	2.46539e-07	3.01685e-07	9.80043e-10	LRT4	0.1423
3L	17847744	FBgn0036763	Within 3000bp	2.46539e-07	3.01685e-07	9.80043e-10	LRT4	0.1423
3L	17847756	FBgn0036761	Within 3000bp	1.60425e-08	3.68159e-08	9.92453e-11	LRT4	0.129464
3L	17847756	FBgn0036762	WithinGene	1.60425e-08	3.68159e-08	9.92453e-11	LRT4	0.129464
3L	17847756	FBgn0036763	Within 3000bp	1.60425e-08	3.68159e-08	9.92453e-11	LRT4	0.129464
3L	24754036	FBgn0028993	WithinGene	2.97712e-06	1.17921e-07	1.43425e-09	LRT4	0.0224391
3L	24754056	FBgn0028993	WithinGene	3.64813e-05	1.49913e-05	1.16752e-06	LRT4	0.0329028
3L	24754064	FBgn0028993	WithinGene	7.29635e-05	3.36271e-05	9.35707e-06	LRT4	0.0285081
3L	25442965	FBgn0267429	WithinGene	0.0836193	0.0137734	3.16177e-05	LRT4	0.0178687
3R	772813	FBgn0267431	WithinGene	0.000296741	2.02705e-06	6.20057e-09	LRT4	0.0956473
3R	772821	FBgn0267431	WithinGene	0.00484439	9.95143e-05	3.12415e-06	LRT4	0.0732766
3R	773079	FBgn0267431	WithinGene	6.75286e-05	8.98748e-05	1.10402e-07	LRT4	0.138884
3R	773675	FBgn0267431	WithinGene	7.20343e-08	4.83925e-09	1.26454e-08	LRT2	0.029304
3R	1446651	FBgn0267431	WithinGene	0.0207898	0.00376962	1.98136e-06	LRT4	-0.00368545
3R	1446659	FBgn0267431	WithinGene	0.0335482	0.00440006	6.60639e-06	LRT4	-0.00404234
3R	1446669	FBgn0267431	WithinGene	0.0169959	0.00307188	1.41672e-05	LRT4	-0.00126047
3R	1446670	FBgn0267431	WithinGene	0.0172213	0.00163813	1.56883e-05	LRT4	-0.000991305
3R	1446671	FBgn0267431	WithinGene	0.0190426	0.00143725	1.60774e-05	LRT4	-0.000126528
3R	2526066	FBgn0267431	WithinGene	3.9432e-07	3.34482e-08	1.30611e-08	LRT4	-0.012553
3R	2583222	FBgn0267430	WithinGene	1.55239e-07	1.02962e-06	1.14797e-08	LRT4	0.0249131
3R	2583248	FBgn0267430	WithinGene	3.15193e-06	1.71399e-05	4.40942e-07	LRT4	0.0243516
3R	2583252	FBgn0267430	WithinGene	1.91011e-05	0.000102644	2.18911e-06	LRT4	0.0313715
3R	2583978	FBgn0267430	WithinGene	0.000140237	5.39102e-06	7.12165e-10	LRT4	0.0416203
3R	2583981	FBgn0267430	WithinGene	5.70869e-05	3.5549e-06	2.10137e-10	LRT4	0.0474195
3R	2583983	FBgn0267430	WithinGene	0.00011352	4.61443e-06	5.91047e-10	LRT4	0.0521742
3R	2583987	FBgn0267430	WithinGene	0.000143169	5.04739e-06	3.67158e-10	LRT4	0.0451584
3R	2584098	FBgn0267430	WithinGene	5.65765e-07	6.78851e-08	5.84337e-10	LRT4	0.105162
3R	2584815	FBgn0267430	WithinGene	0.000336732	0.000163028	1.30125e-05	LRT4	0.0110428
3R	2584824	FBgn0267430	WithinGene	0.000167853	5.89253e-05	2.10274e-06	LRT4	0.0132353
3R	2584825	FBgn0267430	WithinGene	0.000190742	7.54478e-05	2.74961e-06	LRT4	0.0125134
3R	2584827	FBgn0267430	WithinGene	0.000383383	9.76852e-05	4.65428e-06	LRT4	0.013753
3R	2584839	FBgn0267430	WithinGene	0.000386133	0.000108671	3.4976e-06	LRT4	0.0109217
3R	2584860	FBgn0267430	WithinGene	2.89955e-05	5.57653e-05	1.58366e-06	LRT4	0.0251669
3R	2584863	FBgn0267430	WithinGene	1.85966e-05	4.0962e-05	1.00892e-06	LRT4	0.0229997
3R	2584878	FBgn0267430	WithinGene	3.9135e-06	8.42916e-06	1.27996e-07	LRT4	0.0278179
3R	2584881	FBgn0267430	WithinGene	5.0918e-06	1.26986e-05	3.59897e-07	LRT4	0.0321798
3R	2584899	FBgn0267430	WithinGene	9.93799e-06	2.48917e-05	1.62426e-06	LRT4	0.0291464
3R	2584911	FBgn0267430	WithinGene	5.32558e-05	0.000238234	1.47268e-05	LRT4	0.0298253
3R	2999058	FBgn0267430	WithinGene	5.34699e-08	5.74425e-10	7.10543e-15	LRT4	0.000929638
3R	2999068	FBgn0267430	WithinGene	2.57675e-07	5.43251e-08	2.29883e-12	LRT4	0.000793668
3R	2999083	FBgn0267430	WithinGene	0.000118163	4.36315e-05	5.80074e-08	LRT4	0.00937997
3R	2999094	FBgn0267430	WithinGene	0.000516152	0.000696692	4.16449e-06	LRT4	-0.0105737
3R	2999367	FBgn0267430	WithinGene	1.38071e-09	2.08671e-10	1.0326e-09	LRT2	0.0635277
3R	2999377	FBgn0267430	WithinGene	8.45445e-08	5.30183e-08	1.0621e-07	LRT2	0.0663103
3R	2999379	FBgn0267430	WithinGene	1.67842e-07	5.10949e-08	2.60856e-07	LRT2	0.0601854
3R	2999390	FBgn0267430	WithinGene	1.3015e-05	1.08611e-05	1.77592e-05	LRT2	0.0435471
3R	2999402	FBgn0267430	WithinGene	2.20125e-05	6.98709e-06	2.08607e-05	LRT2	0.0379061
3R	2999412	FBgn0267430	WithinGene	1.79311e-05	3.38426e-06	1.98468e-05	LRT2	0.037298
3R	3010820	FBgn0267430	WithinGene	5.51781e-14	3.51719e-13	2.9754e-13	LRT1	0.0101518
3R	3010829	FBgn0267430	WithinGene	3.64153e-14	2.51132e-13	1.97842e-13	LRT1	0.0110409
3R	4632981	FBgn0087012	WithinGene	8.13573e-07	3.58075e-06	8.18987e-10	LRT4	0.139854
3R	4632981	FBgn0267233	Within 3000bp	8.13573e-07	3.58075e-06	8.18987e-10	LRT4	0.139854
3R	5225333	FBgn0037298	Within 3000bp	0.462408	0.29444	1.53473e-05	LRT4	NA
3R	5225333	FBgn0040682	WithinGene	0.462408	0.29444	1.53473e-05	LRT4	NA
3R	5225333	FBgn0037299	Within 3000bp	0.462408	0.29444	1.53473e-05	LRT4	NA
3R	5225333	FBgn0040208	Within 3000bp	0.462408	0.29444	1.53473e-05	LRT4	NA
3R	11293177	FBgn0051386	WithinGene	0.0301937	0.0493368	3.68586e-05	LRT4	NA
3R	11417629	FBgn0037894	Within 3000bp	0.297641	0.421898	6.81894e-06	LRT4	NA
3R	11417629	FBgn0037895	WithinGene	0.297641	0.421898	6.81894e-06	LRT4	NA
3R	11417629	FBgn0267236	Within 3000bp	0.297641	0.421898	6.81894e-06	LRT4	NA
3R	11417629	FBgn0037896	Within 3000bp	0.297641	0.421898	6.81894e-06	LRT4	NA
3R	12097005	FBgn0051361	WithinGene	0.0232353	0.00464812	1.0474e-05	LRT4	NA
3R	13952461	FBgn0047199	Within 3000bp	0.0458888	0.11972	2.29859e-05	LRT4	0.0528438
3R	13952461	FBgn0038190	Within 3000bp	0.0458888	0.11972	2.29859e-05	LRT4	0.0528438
3R	14121841	FBgn0020510	WithinGene	0.839687	0.0862703	1.35268e-05	LRT4	0.0252867
3R	14121841	FBgn0038206	Within 3000bp	0.839687	0.0862703	1.35268e-05	LRT4	0.0252867
3R	14121841	FBgn0010340	Within 3000bp	0.839687	0.0862703	1.35268e-05	LRT4	0.0252867
3R	14457316	FBgn0285955	WithinGene	1.20531e-07	4.42036e-07	9.61927e-10	LRT4	0.114768
3R	14770234	FBgn0263929	WithinGene	0.0130484	0.00119607	4.03573e-05	LRT4	NA
3R	15245629	FBgn0266599	WithinGene	1.7859e-06	1.54508e-07	1.96254e-12	LRT4	0.208512
3R	15245629	FBgn0038309	Within 3000bp	1.7859e-06	1.54508e-07	1.96254e-12	LRT4	0.208512
3R	15245633	FBgn0266599	WithinGene	2.82934e-06	2.00853e-07	3.99925e-12	LRT4	0.21036
3R	15245633	FBgn0038309	Within 3000bp	2.82934e-06	2.00853e-07	3.99925e-12	LRT4	0.21036
3R	17864017	FBgn0261649	WithinGene	0.527	0.584733	3.77281e-05	LRT4	0.0154112
3R	18701560	FBgn0267658	Within 3000bp	0.0417643	0.123501	4.01481e-05	LRT4	0.0436206
3R	19249354	FBgn0038694	Within 3000bp	6.84984e-06	8.48063e-06	1.58803e-05	LRT1	0.0209324
3R	21267610	FBgn0038874	Within 3000bp	0.313958	0.0425419	2.48269e-05	LRT4	0.0274506
3R	21267610	FBgn0267448	WithinGene	0.313958	0.0425419	2.48269e-05	LRT4	0.0274506
3R	21267610	FBgn0285937	WithinGene	0.313958	0.0425419	2.48269e-05	LRT4	0.0274506
3R	21267610	FBgn0043012	Within 3000bp	0.313958	0.0425419	2.48269e-05	LRT4	0.0274506
3R	21267610	FBgn0038876	Within 3000bp	0.313958	0.0425419	2.48269e-05	LRT4	0.0274506
3R	23034234	FBgn0039040	WithinGene	7.98118e-05	0.000362812	1.86451e-07	LRT4	0.0314824
3R	25343718	FBgn0027376	WithinGene	0.192694	0.158067	3.90882e-05	LRT4	0.0190615
3R	25343718	FBgn0261575	Within 3000bp	0.192694	0.158067	3.90882e-05	LRT4	0.0190615
3R	26361226	FBgn0053970	WithinGene	3.53875e-08	1.70446e-09	2.84217e-14	LRT4	0.303572
3R	27270135	FBgn0002441	WithinGene	0.0281493	0.00567835	2.86945e-05	LRT4	0.159646
3R	28885435	FBgn0053203	WithinGene	1.02107e-07	3.14117e-07	1.81492e-06	LRT1	-0.00266448
3R	28885435	FBgn0039613	Within 3000bp	1.02107e-07	3.14117e-07	1.81492e-06	LRT1	-0.00266448
3R	28885435	FBgn0027578	WithinGene	1.02107e-07	3.14117e-07	1.81492e-06	LRT1	-0.00266448
3R	28885435	FBgn0265998	Within 3000bp	1.02107e-07	3.14117e-07	1.81492e-06	LRT1	-0.00266448
3R	29236942	FBgn0028476	Within 3000bp	8.71838e-05	3.88783e-06	6.07897e-09	LRT4	0.000955516
3R	29236942	FBgn0039656	WithinGene	8.71838e-05	3.88783e-06	6.07897e-09	LRT4	0.000955516
3R	29236942	FBgn0051427	Within 3000bp	8.71838e-05	3.88783e-06	6.07897e-09	LRT4	0.000955516
3R	29236948	FBgn0028476	Within 3000bp	0.000291938	3.37633e-05	1.25654e-07	LRT4	0.00143625
3R	29236948	FBgn0039656	WithinGene	0.000291938	3.37633e-05	1.25654e-07	LRT4	0.00143625
3R	29236948	FBgn0051427	Within 3000bp	0.000291938	3.37633e-05	1.25654e-07	LRT4	0.00143625
3R	29356853	FBgn0267107	Within 3000bp	1.14427e-08	4.20973e-08	4.96357e-11	LRT4	0.11628
3R	29802108	FBgn0039696	Within 3000bp	4.44089e-16	0	0	LRT4	0.0980766
3R	29802108	FBgn0019972	Within 3000bp	4.44089e-16	0	0	LRT4	0.0980766
3R	29802108	FBgn0039697	WithinGene	4.44089e-16	0	0	LRT4	0.0980766
3R	29802108	FBgn0039698	Within 3000bp	4.44089e-16	0	0	LRT4	0.0980766
3R	29802108	FBgn0002924	Within 3000bp	4.44089e-16	0	0	LRT4	0.0980766
X	1273971	FBgn0028550	WithinGene	0.0388537	0.000294841	4.10982e-05	LRT4	NA
X	1776530	FBgn0026086	WithinGene	0.0427157	0.0703448	1.06072e-05	LRT4	0.0671494
X	1776530	FBgn0283741	WithinGene	0.0427157	0.0703448	1.06072e-05	LRT4	0.0671494
X	2252640	FBgn0000377	Within 3000bp	0.597767	0.00433666	4.38538e-14	LRT4	0.151108
X	2252640	FBgn0023525	Within 3000bp	0.597767	0.00433666	4.38538e-14	LRT4	0.151108
X	2252640	FBgn0029608	WithinGene	0.597767	0.00433666	4.38538e-14	LRT4	0.151108
X	2252640	FBgn0023524	Within 3000bp	0.597767	0.00433666	4.38538e-14	LRT4	0.151108
X	6676818	FBgn0029887	Within 3000bp	0.00373369	1.19976e-08	1.14242e-13	LRT4	0.318111
X	6676818	FBgn0025815	WithinGene	0.00373369	1.19976e-08	1.14242e-13	LRT4	0.318111
X	6676818	FBgn0029888	Within 3000bp	0.00373369	1.19976e-08	1.14242e-13	LRT4	0.318111
X	6676818	FBgn0028336	Within 3000bp	0.00373369	1.19976e-08	1.14242e-13	LRT4	0.318111
X	6683132	FBgn0028336	Within 3000bp	0.000167641	1.2476e-05	1.60659e-08	LRT4	0.171913
X	6683132	FBgn0029890	WithinGene	0.000167641	1.2476e-05	1.60659e-08	LRT4	0.171913
X	6683132	FBgn0029891	Within 3000bp	0.000167641	1.2476e-05	1.60659e-08	LRT4	0.171913
X	6683133	FBgn0028336	Within 3000bp	0.000184373	1.63746e-05	2.0848e-08	LRT4	0.167369
X	6683133	FBgn0029890	WithinGene	0.000184373	1.63746e-05	2.0848e-08	LRT4	0.167369
X	6683133	FBgn0029891	Within 3000bp	0.000184373	1.63746e-05	2.0848e-08	LRT4	0.167369
X	6683134	FBgn0028336	Within 3000bp	0.000179598	1.60995e-05	2.02783e-08	LRT4	0.16727
X	6683134	FBgn0029890	WithinGene	0.000179598	1.60995e-05	2.02783e-08	LRT4	0.16727
X	6683134	FBgn0029891	Within 3000bp	0.000179598	1.60995e-05	2.02783e-08	LRT4	0.16727
X	6940749	FBgn0029922	WithinGene	0.810133	0.029157	2.94436e-05	LRT4	0.0624419
X	8250896	FBgn0020653	Within 3000bp	5.26285e-05	0.000278859	4.95267e-09	LRT4	0.124219
X	8250896	FBgn0017566	WithinGene	5.26285e-05	0.000278859	4.95267e-09	LRT4	0.124219
X	8250896	FBgn0030027	Within 3000bp	5.26285e-05	0.000278859	4.95267e-09	LRT4	0.124219
X	11024249	FBgn0259241	WithinGene	9.76474e-07	2.82474e-06	5.52702e-08	LRT4	0.022224
X	11804035	FBgn0000259	Within 3000bp	0.0211282	0.000777724	5.94681e-06	LRT4	NA
X	11804035	FBgn0001218	WithinGene	0.0211282	0.000777724	5.94681e-06	LRT4	NA
X	11804056	FBgn0000259	Within 3000bp	0	0	0	LRT4	0.173501
X	11804056	FBgn0001218	WithinGene	0	0	0	LRT4	0.173501
X	11804110	FBgn0000259	Within 3000bp	0.00281083	0.00211302	8.86661e-09	LRT4	0.104453
X	11804110	FBgn0001218	WithinGene	0.00281083	0.00211302	8.86661e-09	LRT4	0.104453
X	11804116	FBgn0000259	Within 3000bp	3.85003e-12	2.69275e-11	0	LRT4	0.209503
X	11804116	FBgn0001218	WithinGene	3.85003e-12	2.69275e-11	0	LRT4	0.209503
X	15452063	FBgn0040285	Within 3000bp	4.42733e-11	4.69178e-11	1.44329e-15	LRT4	0.0881554
X	15452063	FBgn0014455	WithinGene	4.42733e-11	4.69178e-11	1.44329e-15	LRT4	0.0881554
X	15452063	FBgn0030638	Within 3000bp	4.42733e-11	4.69178e-11	1.44329e-15	LRT4	0.0881554
X	16757199	FBgn0001250	WithinGene	0.0491602	0.112799	3.36699e-05	LRT4	0.0641247
X	17032552	FBgn0266354	WithinGene	0.00170211	0.000125491	9.2469e-06	LRT4	0.0390163
X	17623530	FBgn0030850	WithinGene	2.47946e-06	1.20968e-05	1.29521e-05	LRT1	NA
X	18180080	FBgn0030898	Within 3000bp	0.559673	0.540559	1.05736e-05	LRT4	NA
X	18180080	FBgn0083228	WithinGene	0.559673	0.540559	1.05736e-05	LRT4	NA
X	18662498	FBgn0001079	Within 3000bp	2.65343e-13	0	0	LRT4	0.289383
X	18662498	FBgn0030947	Within 3000bp	2.65343e-13	0	0	LRT4	0.289383
X	19904247	FBgn0052529	WithinGene	0.00761651	0.00475919	3.78666e-05	LRT4	0.0015208
2L	2511171	NA	Neither	0.0118627	8.33413e-05	2.72263e-05	LRT4	0.0159297
2L	11707419	NA	Neither	0.0383318	5.63638e-05	3.4235e-05	LRT4	0.0454122
2L	15145705	NA	Neither	1.16901e-07	7.52247e-07	6.17307e-09	LRT4	0.0795518
2L	23335493	NA	Neither	4.87171e-05	8.8166e-07	4.71731e-07	LRT4	0.0024797
2L	23335494	NA	Neither	3.1909e-05	6.7087e-07	2.39759e-07	LRT4	0.00215422
2L	23391538	NA	Neither	6.61908e-05	0.000143272	4.48981e-06	LRT4	0.113258
2L	23512147	NA	Neither	1.51634e-12	2.01783e-12	2.60136e-11	LRT1	0.0434225
2L	23512151	NA	Neither	1.43023e-11	1.72791e-11	1.59187e-10	LRT1	0.0446969
2L	23512156	NA	Neither	1.43323e-10	1.67626e-10	1.12746e-09	LRT1	0.0369229
2L	23512190	NA	Neither	2.45131e-07	6.51174e-07	7.72248e-06	LRT1	0.032521
2R	1155050	NA	Neither	6.49082e-11	3.7904e-10	3.32953e-10	LRT1	-0.00950877
2R	1155062	NA	Neither	2.79218e-06	1.59507e-05	2.18397e-05	LRT1	-0.01125
2R	1222010	NA	Neither	5.39702e-06	3.73177e-06	3.88832e-05	LRT2	-0.00218367
2R	1471078	NA	Neither	8.99375e-07	4.71466e-06	2.18644e-05	LRT1	-0.00919483
2R	3290602	NA	Neither	1.58257e-07	2.10017e-08	3.85409e-09	LRT4	0.0571753
2R	3290609	NA	Neither	3.63668e-07	7.14006e-08	1.61797e-08	LRT4	0.0529952
2R	3290631	NA	Neither	3.93294e-06	1.65383e-06	2.15803e-06	LRT2	0.0508236
2R	3290636	NA	Neither	6.95084e-06	4.64214e-06	3.68647e-06	LRT4	0.0469534
2R	3290643	NA	Neither	6.0759e-05	3.13886e-05	1.61041e-05	LRT4	0.0399122
2R	3290834	NA	Neither	2.38522e-05	6.14851e-06	5.5086e-06	LRT4	-0.000773727
2R	3290836	NA	Neither	1.13587e-05	6.16187e-06	6.01693e-06	LRT4	-0.0030941
2R	3290843	NA	Neither	1.91959e-05	9.8954e-06	9.347e-06	LRT4	-0.00249855
2R	3290856	NA	Neither	1.29049e-05	9.7357e-06	2.60547e-05	LRT2	0.00531883
2R	3290864	NA	Neither	1.52736e-05	4.17473e-06	8.57183e-06	LRT2	0.0118466
2R	3291378	NA	Neither	0.00569906	1.61869e-05	1.08642e-06	LRT4	0.00338024
2R	3482659	NA	Neither	6.8201e-09	4.00385e-08	5.22451e-07	LRT1	0.0143858
2R	3693795	NA	Neither	8.53741e-07	1.01093e-07	9.69278e-10	LRT4	0.0616147
2R	3693816	NA	Neither	8.41486e-05	1.03543e-05	1.37711e-06	LRT4	0.0432931
2R	3693823	NA	Neither	8.19188e-05	8.31723e-06	6.92753e-07	LRT4	0.0319378
2R	3693843	NA	Neither	0.000333137	0.00013794	3.63481e-05	LRT4	0.0263697
2R	3705444	NA	Neither	2.42501e-05	1.77463e-05	1.182e-05	LRT4	-0.00812462
2R	3714816	NA	Neither	2.83595e-06	3.77556e-06	2.43995e-05	LRT1	-0.0110836
2R	4849621	NA	Neither	4.47666e-07	1.76286e-06	1.63006e-05	LRT1	-0.00851894
2R	4851536	NA	Neither	5.48531e-06	1.20706e-05	2.39158e-05	LRT1	-0.0118397
2R	4851541	NA	Neither	2.26207e-06	6.461e-06	1.32468e-05	LRT1	-0.010113
2R	4851546	NA	Neither	5.33083e-07	1.61838e-06	5.45834e-06	LRT1	-0.0115791
2R	4851571	NA	Neither	3.69783e-07	1.76147e-06	7.04759e-06	LRT1	-0.00798684
2R	4851582	NA	Neither	2.52586e-08	1.4676e-07	4.46271e-07	LRT1	-0.00708664
2R	4851603	NA	Neither	2.20468e-09	1.18958e-08	4.30494e-08	LRT1	0.000476739
2R	4851651	NA	Neither	1.32298e-08	8.90152e-08	5.72012e-07	LRT1	0.00267325
2R	4851680	NA	Neither	2.53528e-07	1.05444e-06	3.86352e-06	LRT1	0.0122452
2R	4851899	NA	Neither	1.9139e-07	1.25747e-06	9.16807e-06	LRT1	-0.0102781
2R	4851905	NA	Neither	5.0823e-08	3.56684e-07	3.0775e-06	LRT1	-0.0102363
2R	4851928	NA	Neither	7.4339e-09	5.49326e-08	2.28282e-07	LRT1	-0.00843261
2R	4851987	NA	Neither	7.6832e-07	4.91182e-06	1.61622e-05	LRT1	-0.0100265
2R	4852008	NA	Neither	1.53219e-06	8.56723e-06	2.18036e-05	LRT1	-0.0091788
2R	4862882	NA	Neither	0.131061	0.226271	1.37981e-05	LRT4	0.0246866
2R	5950534	NA	Neither	0.0523786	0.0111538	3.48626e-05	LRT4	0.318038
2R	19874495	NA	Neither	0.0595655	8.34943e-06	1.36878e-05	LRT2	NA
3L	8705688	NA	Neither	0.025676	0.0709122	3.1512e-05	LRT4	0.0405249
3L	10969209	NA	Neither	0	0	0	LRT4	0.177971
3L	12987477	NA	Neither	0.0033058	2.20747e-05	3.39991e-05	LRT2	0.000815792
3L	26518283	NA	Neither	3.77286e-10	1.53114e-10	1.04516e-09	LRT2	0.0751171
3L	26518297	NA	Neither	1.25204e-08	2.22612e-08	8.21289e-08	LRT1	0.0889564
3L	26518300	NA	Neither	2.36112e-08	4.48086e-08	1.15957e-07	LRT1	0.0948609
3L	26518307	NA	Neither	2.25525e-08	7.45704e-08	2.71657e-07	LRT1	0.0949626
3L	26518316	NA	Neither	6.1909e-06	2.28681e-05	3.72426e-05	LRT1	0.0926255
3L	26653279	NA	Neither	8.72962e-07	2.9217e-06	3.8869e-05	LRT1	-0.0040729
3L	26653281	NA	Neither	9.94734e-07	3.14177e-06	4.13039e-05	LRT1	-0.00497763
3L	26740234	NA	Neither	6.50352e-05	5.67787e-05	3.09073e-05	LRT4	-0.00274409
3L	26740241	NA	Neither	1.97892e-05	3.80636e-05	1.12249e-05	LRT4	0.000572326
3L	26740242	NA	Neither	3.04835e-05	5.75795e-05	1.47246e-05	LRT4	-0.00121888
3L	26740248	NA	Neither	1.22502e-05	4.9973e-05	2.95895e-05	LRT1	-0.00103274
3L	26740257	NA	Neither	1.10317e-05	3.3487e-05	1.47548e-05	LRT1	0.001139
3L	26740271	NA	Neither	1.73939e-05	3.21988e-05	7.65771e-06	LRT4	0.00340364
3L	27071648	NA	Neither	2.69886e-08	1.60158e-07	3.10661e-07	LRT1	0.0519049
3L	27681738	NA	Neither	1.95786e-07	6.10784e-07	6.22074e-06	LRT1	-0.00368898
3R	450679	NA	Neither	0.923922	0.0878807	1.10882e-05	LRT4	0.0284558
3R	450681	NA	Neither	0.99272	0.110574	1.49351e-05	LRT4	0.0295262
3R	450710	NA	Neither	0.214403	0.096093	3.36139e-05	LRT4	0.00359554
3R	3616946	NA	Neither	4.30354e-09	5.73533e-09	5.68292e-08	LRT1	-0.0110724
3R	3616977	NA	Neither	5.03904e-08	1.05473e-07	1.59031e-06	LRT1	-0.0112252
3R	3616979	NA	Neither	1.28001e-07	3.29022e-07	3.59158e-06	LRT1	-0.012401
3R	3616980	NA	Neither	4.85351e-07	8.50569e-07	9.9493e-06	LRT1	-0.0119043
3R	3616983	NA	Neither	9.98991e-07	2.61286e-06	2.98089e-05	LRT1	-0.0118545
3R	3616993	NA	Neither	4.00088e-07	7.81348e-07	8.26908e-06	LRT1	-0.0114198
3R	3776821	NA	Neither	1.54882e-09	4.9924e-09	5.60181e-09	LRT1	-0.0097195
3R	3776861	NA	Neither	1.61944e-10	1.94552e-10	1.25211e-09	LRT1	-0.0111601
X	22375378	NA	Neither	0.1274	8.06682e-05	9.18942e-07	LRT4	5.7186e-05
X	22375387	NA	Neither	0.209305	3.86238e-05	1.40293e-06	LRT4	-0.0046554
X	22375389	NA	Neither	0.13884	4.05651e-05	7.93776e-07	LRT4	9.11507e-05
X	23152845	NA	Neither	1.5638e-08	4.15654e-08	3.715e-07	LRT1	-0.00877201
X	23231488	NA	Neither	4.32854e-12	3.85147e-12	3.53617e-11	LRT2	0.00519638
X	23274571	NA	Neither	2.17399e-10	1.50926e-09	4.22601e-09	LRT1	0.0127276
X	23274638	NA	Neither	6.02823e-07	1.94718e-06	7.29935e-07	LRT1	0.00928765
X	23274639	NA	Neither	5.46184e-07	2.58919e-06	5.67736e-07	LRT1	0.0109689
X	23368610	NA	Neither	1.42099e-06	5.01248e-06	9.72468e-06	LRT1	-0.00464325
X	23431586	NA	Neither	0.00293707	4.97419e-06	1.07275e-05	LRT2	0.0195632
X	23524347	NA	Neither	0.000201277	5.5096e-08	5.32706e-11	LRT4	-0.000681666
X	23531774	NA	Neither	3.65383e-09	1.97693e-08	5.52109e-10	LRT4	0.032178

## Sheet: TableS2
Supplementary Table 2. SNPs with elevated FST fell within or near genes.
Chromosome	Position (bp)	FBgn	Relative Location to Gene	Fst
2L	4881625	FBgn0000286	WithinGene	0.33809
2L	4881625	FBgn0031643	Within 3000bp	0.33809
2L	7373355	FBgn0264872	Within 3000bp	0.401739
2L	7373355	FBgn0031903	WithinGene	0.401739
2L	7999290	FBgn0266331	Within 3000bp	0.196604
2L	7999290	FBgn0031970	Within 3000bp	0.196604
2L	7999290	FBgn0031971	WithinGene	0.196604
2L	7999290	FBgn0031972	Within 3000bp	0.196604
2L	10782258	FBgn0051869	WithinGene	0.155184
2L	10833451	FBgn0011676	WithinGene	0.162615
2L	12105094	FBgn0029137	Within 3000bp	0.233224
2L	12105094	FBgn0027081	WithinGene	0.233224
2L	12105094	FBgn0015797	Within 3000bp	0.233224
2L	14229935	FBgn0016930	WithinGene	0.153077
2L	14230052	FBgn0016930	WithinGene	0.168138
2L	18735376	FBgn0032707	Within 3000bp	0.182436
2L	18735376	FBgn0265993	Within 3000bp	0.182436
2L	18735376	FBgn0265994	Within 3000bp	0.182436
2R	10337240	FBgn0261698	WithinGene	0.158037
2R	14254195	FBgn0010241	Within 3000bp	0.172479
2R	14254195	FBgn0001220	WithinGene	0.172479
2R	14254195	FBgn0033918	Within 3000bp	0.172479
2R	14254329	FBgn0010241	Within 3000bp	0.177121
2R	14254329	FBgn0001220	WithinGene	0.177121
2R	14254329	FBgn0033918	Within 3000bp	0.177121
2R	14254333	FBgn0010241	Within 3000bp	0.26865
2R	14254333	FBgn0001220	WithinGene	0.26865
2R	14254333	FBgn0033918	Within 3000bp	0.26865
2R	15979214	FBgn0265045	WithinGene	0.152026
2R	18131297	FBgn0040465	Within 3000bp	0.154791
2R	18131297	FBgn0001222	WithinGene	0.154791
2R	18394184	FBgn0064237	WithinGene	0.15568
2R	18394184	FBgn0063499	Within 3000bp	0.15568
2R	19393512	FBgn0034442	Within 3000bp	0.324383
2R	19393512	FBgn0261439	WithinGene	0.324383
2R	19393512	FBgn0034443	Within 3000bp	0.324383
2R	19393512	FBgn0267587	Within 3000bp	0.324383
2R	19393513	FBgn0034442	Within 3000bp	0.293531
2R	19393513	FBgn0261439	WithinGene	0.293531
2R	19393513	FBgn0034443	Within 3000bp	0.293531
2R	19393513	FBgn0267587	Within 3000bp	0.293531
2R	19393514	FBgn0034442	Within 3000bp	0.300597
2R	19393514	FBgn0261439	WithinGene	0.300597
2R	19393514	FBgn0034443	Within 3000bp	0.300597
2R	19393514	FBgn0267587	Within 3000bp	0.300597
2R	19393517	FBgn0034442	Within 3000bp	0.31556
2R	19393517	FBgn0261439	WithinGene	0.31556
2R	19393517	FBgn0034443	Within 3000bp	0.31556
2R	19393517	FBgn0267587	Within 3000bp	0.31556
2R	21800472	FBgn0042098	Within 3000bp	0.153374
2R	21800472	FBgn0034661	WithinGene	0.153374
2R	21800472	FBgn0046297	Within 3000bp	0.153374
2R	22800809	FBgn0259145	Within 3000bp	0.393904
2R	22800809	FBgn0011211	WithinGene	0.393904
2R	22800809	FBgn0000405	Within 3000bp	0.393904
2R	22800812	FBgn0259145	Within 3000bp	0.389261
2R	22800812	FBgn0011211	WithinGene	0.389261
2R	22800812	FBgn0000405	Within 3000bp	0.389261
2R	22800897	FBgn0259145	Within 3000bp	0.495991
2R	22800897	FBgn0011211	WithinGene	0.495991
2R	22800897	FBgn0000405	Within 3000bp	0.495991
2R	22800911	FBgn0259145	Within 3000bp	0.305363
2R	22800911	FBgn0011211	WithinGene	0.305363
2R	22800911	FBgn0000405	Within 3000bp	0.305363
2R	22800914	FBgn0259145	Within 3000bp	0.302119
2R	22800914	FBgn0011211	WithinGene	0.302119
2R	22800914	FBgn0000405	Within 3000bp	0.302119
2R	22800917	FBgn0259145	Within 3000bp	0.285939
2R	22800917	FBgn0011211	WithinGene	0.285939
2R	22800917	FBgn0000405	Within 3000bp	0.285939
2R	22800923	FBgn0259145	Within 3000bp	0.262251
2R	22800923	FBgn0011211	WithinGene	0.262251
2R	22800923	FBgn0000405	Within 3000bp	0.262251
2R	22800926	FBgn0259145	Within 3000bp	0.282919
2R	22800926	FBgn0011211	WithinGene	0.282919
2R	22800926	FBgn0000405	Within 3000bp	0.282919
2R	22800929	FBgn0259145	Within 3000bp	0.274159
2R	22800929	FBgn0011211	WithinGene	0.274159
2R	22800929	FBgn0000405	Within 3000bp	0.274159
2R	22800956	FBgn0259145	Within 3000bp	0.346041
2R	22800956	FBgn0011211	WithinGene	0.346041
2R	22800956	FBgn0000405	Within 3000bp	0.346041
2R	25257911	FBgn0035094	Within 3000bp	0.195825
2R	25257917	FBgn0035094	Within 3000bp	0.168502
3L	1369969	FBgn0003295	Within 3000bp	0.15292
3L	1369969	FBgn0267487	WithinGene	0.15292
3L	1956525	FBgn0265988	WithinGene	0.276424
3L	4076655	FBgn0016013	Within 3000bp	0.1641
3L	4076655	FBgn0004516	WithinGene	0.1641
3L	4275876	FBgn0035522	WithinGene	0.154672
3L	4275876	FBgn0035523	Within 3000bp	0.154672
3L	4778952	FBgn0035574	WithinGene	0.186162
3L	8876011	FBgn0263930	WithinGene	0.289175
3L	12226073	FBgn0260941	WithinGene	0.222755
3L	15112244	FBgn0266452	WithinGene	0.221329
3L	15112244	FBgn0266441	Within 3000bp	0.221329
3L	15112244	FBgn0036479	Within 3000bp	0.221329
3L	16099580	FBgn0036567	Within 3000bp	0.153568
3L	16099580	FBgn0036568	WithinGene	0.153568
3L	16099580	FBgn0036569	Within 3000bp	0.153568
3L	19222524	FBgn0016797	WithinGene	0.177466
3L	24737616	FBgn0028993	WithinGene	0.23085
3L	27173096	FBgn0262789	Within 3000bp	0.195038
3R	772368	FBgn0267431	WithinGene	0.2505
3R	772581	FBgn0267431	WithinGene	0.204568
3R	772582	FBgn0267431	WithinGene	0.197991
3R	772589	FBgn0267431	WithinGene	0.206098
3R	772597	FBgn0267431	WithinGene	0.212466
3R	772627	FBgn0267431	WithinGene	0.222243
3R	772632	FBgn0267431	WithinGene	0.226758
3R	772643	FBgn0267431	WithinGene	0.221637
3R	772649	FBgn0267431	WithinGene	0.216534
3R	772650	FBgn0267431	WithinGene	0.209642
3R	772667	FBgn0267431	WithinGene	0.207121
3R	772672	FBgn0267431	WithinGene	0.194107
3R	772692	FBgn0267431	WithinGene	0.188885
3R	773226	FBgn0267431	WithinGene	0.170361
3R	774106	FBgn0267431	WithinGene	0.151643
3R	4195889	FBgn0053294	WithinGene	0.152432
3R	4195889	FBgn0037215	Within 3000bp	0.152432
3R	11176209	FBgn0040250	Within 3000bp	0.162246
3R	11176209	FBgn0040252	WithinGene	0.162246
3R	11176212	FBgn0040250	Within 3000bp	0.161281
3R	11176212	FBgn0040252	WithinGene	0.161281
3R	13064160	FBgn0004666	WithinGene	0.174255
3R	15245629	FBgn0266599	WithinGene	0.208512
3R	15245629	FBgn0038309	Within 3000bp	0.208512
3R	15245633	FBgn0266599	WithinGene	0.21036
3R	15245633	FBgn0038309	Within 3000bp	0.21036
3R	26361226	FBgn0053970	WithinGene	0.303572
3R	27270135	FBgn0002441	WithinGene	0.159646
3R	28484398	FBgn0039585	Within 3000bp	0.152525
3R	28484398	FBgn0013813	Within 3000bp	0.152525
X	123474	FBgn0058469	Within 3000bp	0.156973
X	123474	FBgn0025837	Within 3000bp	0.156973
X	802616	FBgn0015799	Within 3000bp	0.159918
X	802616	FBgn0025616	WithinGene	0.159918
X	802616	FBgn0026874	Within 3000bp	0.159918
X	802699	FBgn0015799	Within 3000bp	0.308616
X	802699	FBgn0025616	WithinGene	0.308616
X	802699	FBgn0026874	Within 3000bp	0.308616
X	802727	FBgn0015799	Within 3000bp	0.165494
X	802727	FBgn0025616	WithinGene	0.165494
X	802727	FBgn0026874	Within 3000bp	0.165494
X	1443186	FBgn0259108	WithinGene	0.187256
X	2252640	FBgn0000377	Within 3000bp	0.151108
X	2252640	FBgn0023525	Within 3000bp	0.151108
X	2252640	FBgn0029608	WithinGene	0.151108
X	2252640	FBgn0023524	Within 3000bp	0.151108
X	6676818	FBgn0029887	Within 3000bp	0.318111
X	6676818	FBgn0025815	WithinGene	0.318111
X	6676818	FBgn0029888	Within 3000bp	0.318111
X	6676818	FBgn0028336	Within 3000bp	0.318111
X	6683132	FBgn0028336	Within 3000bp	0.171913
X	6683132	FBgn0029890	WithinGene	0.171913
X	6683132	FBgn0029891	Within 3000bp	0.171913
X	6683133	FBgn0028336	Within 3000bp	0.167369
X	6683133	FBgn0029890	WithinGene	0.167369
X	6683133	FBgn0029891	Within 3000bp	0.167369
X	6683134	FBgn0028336	Within 3000bp	0.16727
X	6683134	FBgn0029890	WithinGene	0.16727
X	6683134	FBgn0029891	Within 3000bp	0.16727
X	10283773	FBgn0259170	WithinGene	0.158686
X	10283779	FBgn0259170	WithinGene	0.164176
X	11804056	FBgn0000259	Within 3000bp	0.173501
X	11804056	FBgn0001218	WithinGene	0.173501
X	11804116	FBgn0000259	Within 3000bp	0.209503
X	11804116	FBgn0001218	WithinGene	0.209503
X	13617755	FBgn0030502	Within 3000bp	0.169861
X	13617755	FBgn0030503	WithinGene	0.169861
X	13617755	FBgn0030504	Within 3000bp	0.169861
X	15685350	FBgn0030667	WithinGene	0.151187
X	15685356	FBgn0030667	WithinGene	0.161513
X	15685357	FBgn0030667	WithinGene	0.1673
X	15685362	FBgn0030667	WithinGene	0.154897
X	15685387	FBgn0030667	WithinGene	0.162915
X	18662498	FBgn0001079	Within 3000bp	0.289383
X	18662498	FBgn0030947	Within 3000bp	0.289383
X	18720969	FBgn0259231	WithinGene	0.173014
X	19277609	FBgn0052537	Within 3000bp	0.160369
X	19277609	FBgn0052536	Within 3000bp	0.160369
X	19277609	FBgn0031010	WithinGene	0.160369
X	21202097	FBgn0031164	Within 3000bp	0.223626
2L	22782287	NA	Neither	0.192931
2L	22782292	NA	Neither	0.17961
2L	23051509	NA	Neither	0.211167
2L	23051515	NA	Neither	0.207035
2L	23051518	NA	Neither	0.209232
2L	23051525	NA	Neither	0.215972
2R	870334	NA	Neither	0.260387
2R	870337	NA	Neither	0.195986
2R	4853751	NA	Neither	0.251548
2R	4853772	NA	Neither	0.198551
2R	4853779	NA	Neither	0.156901
2R	5950534	NA	Neither	0.318038
2R	6469572	NA	Neither	0.202998
2R	6469646	NA	Neither	0.169635
2R	6481035	NA	Neither	0.169946
3L	10969209	NA	Neither	0.177971
3L	25210226	NA	Neither	0.212021
3L	25210237	NA	Neither	0.200415
3L	25210238	NA	Neither	0.210634
3L	25210239	NA	Neither	0.214414
3L	25210240	NA	Neither	0.210081
3L	25210242	NA	Neither	0.210481
3L	27126363	NA	Neither	0.160847
3L	27126367	NA	Neither	0.152773
3L	27458170	NA	Neither	0.204839
3R	10663983	NA	Neither	0.243459
3R	31274982	NA	Neither	0.196744
3R	31294636	NA	Neither	0.167922
X	21938994	NA	Neither	0.263455
X	21938996	NA	Neither	0.256978
X	21939000	NA	Neither	0.254429
X	21939107	NA	Neither	0.167402
X	21939113	NA	Neither	0.17182
X	21939118	NA	Neither	0.178962
X	21939131	NA	Neither	0.15755
X	21939318	NA	Neither	0.225403
X	21939334	NA	Neither	0.23439
X	21939340	NA	Neither	0.158721
X	21939341	NA	Neither	0.210903
X	21939349	NA	Neither	0.202496
X	21939405	NA	Neither	0.199116
X	21939410	NA	Neither	0.213387
X	21939413	NA	Neither	0.192211
X	21939533	NA	Neither	0.201576
X	21939534	NA	Neither	0.223049
X	21939539	NA	Neither	0.197853
X	21939557	NA	Neither	0.19486
X	21939605	NA	Neither	0.20743
X	21939609	NA	Neither	0.206072

## Sheet: TableS3
Supplementary Table 3. SNPs associated with copper resistance in the DGRP.
ID	MinorAllele	MajorAllele	RefAllele	MAF	MinorAlleleCount	MajorAlleleCount	SingleEff	SinglePval	SingleMixedPval	GeneAnnotation	RegulationAnnotation
3L_2040659_SNP	T	A	A	0.07285	11	140	-12.3	3.88e-09	2.58e-09	SiteClass[FBgn0086906|sls|INTRON|0],TranscriptAnnot[INTRON(MODIFIER||||10625|sls|protein_coding|CODING|FBtr0332683|30);INTRON(MODIFIER||||15155|sls|protein_coding|CODING|FBtr0332684|30);INTRON(MODIFIER||||15478|sls|protein_coding|CODING|FBtr0332681|31);INTRON(MODIFIER||||15481|sls|protein_coding|CODING|FBtr0332677|37);INTRON(MODIFIER||||15953|sls|protein_coding|CODING|FBtr0332679|37);INTRON(MODIF…	-
3R_25725766_SNP	A	G	G	0.07042	10	132	-12.01	1.59e-08	3.66e-08	SiteClass[FBgn0051038|CG31038|INTRON|0],TranscriptAnnot[INTRON(MODIFIER||||412|CG31038|protein_coding|CODING|FBtr0333274|3);INTRON(MODIFIER||||433|CG31038|protein_coding|CODING|FBtr0333275|3);INTRON(MODIFIER||||441|CG31038|protein_coding|CODING|FBtr0085497|3);INTRON(MODIFIER||||730|CG31038|protein_coding|CODING|FBtr0085494|3);INTRON(MODIFIER||||730|CG31038|protein_coding|CODING|FBtr0085498|3)]	-
3L_4096379_SNP	A	T	A	0.08108	12	136	-10.57	2.12e-07	1.49e-07	SiteClass[FBgn0035497|CG14995|INTRON|0],TranscriptAnnot[INTRON(MODIFIER||||232|CG14995|protein_coding|CODING|FBtr0300877|5);INTRON(MODIFIER||||354|CG14995|protein_coding|CODING|FBtr0073273|4);INTRON(MODIFIER||||362|CG14995|protein_coding|CODING|FBtr0302303|5);INTRON(MODIFIER||||389|CG14995|protein_coding|CODING|FBtr0302304|4);INTRON(MODIFIER||||411|CG14995|protein_coding|CODING|FBtr0073272|5);INT…	(TF_binding_site|mE1_TFBS_chinmo|FBsf0000209733),(TF_binding_site|mE1_TFBS_HSA|FBsf0000362011)
2R_17894811_SNP	A	G	G	0.2979	42	99	6.433	3.95e-07	1.71e-07	SiteClass[FBgn0085399|CG34370|INTRON|0],TranscriptAnnot[INTRON(MODIFIER||||952|CG34370|protein_coding|CODING|FBtr0299544|2);INTRON(MODIFIER||||952|CG34370|protein_coding|CODING|FBtr0332252|2)]	-
2R_17894836_SNP	G	C	C	0.2877	42	104	6.313	3.65e-07	2.44e-07	SiteClass[FBgn0085399|CG34370|INTRON|0],TranscriptAnnot[INTRON(MODIFIER||||952|CG34370|protein_coding|CODING|FBtr0299544|2);INTRON(MODIFIER||||952|CG34370|protein_coding|CODING|FBtr0332252|2)]	-
2R_17894818_DEL	A	AAA	AAA	0.2908	41	100	6.281	8.67e-07	4.31e-07	SiteClass[FBgn0085399|CG34370|INTRON|0],TranscriptAnnot[INTRON(MODIFIER||||952|CG34370|protein_coding|CODING|FBtr0299544|2);INTRON(MODIFIER||||952|CG34370|protein_coding|CODING|FBtr0332252|2)]	-
3L_18070413_SNP	G	A	A	0.05405	8	140	-12.22	6.81e-07	5.32e-07	SiteClass[|||],TranscriptAnnot[INTERGENIC(MODIFIER|||||||||)]	-
2R_17894830_SNP	C	T	T	0.2897	42	103	6.118	3.8e-07	6.31e-07	SiteClass[FBgn0085399|CG34370|INTRON|0],TranscriptAnnot[INTRON(MODIFIER||||952|CG34370|protein_coding|CODING|FBtr0299544|2);INTRON(MODIFIER||||952|CG34370|protein_coding|CODING|FBtr0332252|2)]	-
3L_18082802_SNP	G	C	C	0.05479	8	138	-11.78	1.94e-06	1.48e-06	SiteClass[FBgn0036773|CG13698|INTRON|0],TranscriptAnnot[INTRON(MODIFIER||||316|CG13698|protein_coding|CODING|FBtr0075137|6);INTRON(MODIFIER||||316|CG13698|protein_coding|CODING|FBtr0333698|5)]	-
3L_18080140_SNP	A	T	T	0.05369	8	141	-11.71	1.88e-06	1.68e-06	SiteClass[FBgn0085282|CG34253|INTRON|0;FBgn0052194|CR32194|EXON|0],TranscriptAnnot[EXON(MODIFIER|||||CR32194|ncRNA|NON_CODING|FBtr0306733|1);INTRON(MODIFIER||||112|CG34253|protein_coding|CODING|FBtr0112447|1)]	-
3L_18080038_SNP	A	T	T	0.05333	8	142	-11.65	2.21e-06	1.91e-06	SiteClass[FBgn0085282|CG34253|NON_SYNONYMOUS_CODING|0;FBgn0052194|CR32194|EXON|0],TranscriptAnnot[EXON(MODIFIER|||||CR32194|ncRNA|NON_CODING|FBtr0306733|2);NON_SYNONYMOUS_CODING(MODERATE|MISSENSE|Acg/Tcg|T33S|112|CG34253|protein_coding|CODING|FBtr0112447|)]	-
3L_18082848_SNP	T	A	A	0.05333	8	142	-11.65	2.21e-06	1.91e-06	SiteClass[FBgn0036773|CG13698|INTRON|0],TranscriptAnnot[INTRON(MODIFIER||||316|CG13698|protein_coding|CODING|FBtr0075137|6);INTRON(MODIFIER||||316|CG13698|protein_coding|CODING|FBtr0333698|5)]	-
3L_18082921_SNP	A	C	C	0.05333	8	142	-11.65	2.21e-06	1.91e-06	SiteClass[FBgn0036773|CG13698|INTRON|0],TranscriptAnnot[INTRON(MODIFIER||||316|CG13698|protein_coding|CODING|FBtr0075137|6);INTRON(MODIFIER||||316|CG13698|protein_coding|CODING|FBtr0333698|5)]	-
3L_1059550_SNP	T	A	T	0.1611	24	125	-7.092	3.13e-06	2.3e-06	SiteClass[FBgn0004870|bab1|INTRON|0],TranscriptAnnot[INTRON(MODIFIER||||970|bab1|protein_coding|CODING|FBtr0333268|1);INTRON(MODIFIER||||971|bab1|protein_coding|CODING|FBtr0333269|1);INTRON(MODIFIER||||976|bab1|protein_coding|CODING|FBtr0333270|1);INTRON(MODIFIER||||977|bab1|protein_coding|CODING|FBtr0072642|1)]	-
X_8106562_SNP	A	G	G	0.07432	11	137	-9.794	4.63e-06	3.59e-06	SiteClass[FBgn0261873|sdt|INTRON|0],TranscriptAnnot[INTRON(MODIFIER||||1292|sdt|protein_coding|CODING|FBtr0089978|3);INTRON(MODIFIER||||1292|sdt|protein_coding|CODING|FBtr0333721|2);INTRON(MODIFIER||||1527|sdt|protein_coding|CODING|FBtr0308218|7);INTRON(MODIFIER||||1901|sdt|protein_coding|CODING|FBtr0333720|7);INTRON(MODIFIER||||1941|sdt|protein_coding|CODING|FBtr0308220|8);INTRON(MODIFIER||||202…	(TF_binding_site|BDTNP1_TFBS_dl|FBsf0000317592),(TF_binding_site|BDTNP1_TFBS_Med|FBsf0000288122),(TF_binding_site|BDTNP1_TFBS_twi|FBsf0000205447),(TF_binding_site|mE1_TFBS_bab1|FBsf0000214987),(TF_binding_site|mE1_TFBS_cad|FBsf0000243056),(TF_binding_site|mE1_TFBS_cnc|FBsf0000206779),(TF_binding_site|mE1_TFBS_disco|FBsf0000261403)
3L_23011838_SNP	A	G	G	0.1203	16	117	-8.322	3.3e-06	3.67e-06	SiteClass[FBgn0262509|nrm|INTRON|0],TranscriptAnnot[INTRON(MODIFIER||||1036|nrm|protein_coding|CODING|FBtr0304831|15);INTRON(MODIFIER||||1087|nrm|protein_coding|CODING|FBtr0304830|15);INTRON(MODIFIER||||1097|nrm|protein_coding|CODING|FBtr0304834|15);INTRON(MODIFIER||||1209|nrm|protein_coding|CODING|FBtr0304836|14);INTRON(MODIFIER||||1846|nrm|protein_coding|CODING|FBtr0333221|15);INTRON(MODIFIER||…	(TF_binding_site|BDTNP1_TFBS_dl|FBsf0000309304),(TF_binding_site|mE1_TFBS_HSA|FBsf0000368056)
2L_3972039_SNP	T	G	G	0.1241	18	127	-7.863	6.42e-06	3.68e-06	SiteClass[FBgn0051774|fred|INTRON|0],TranscriptAnnot[INTRON(MODIFIER||||1198|fred|protein_coding|CODING|FBtr0308126|2);INTRON(MODIFIER||||1323|fred|protein_coding|CODING|FBtr0308125|2)]	-
X_8106546_SNP	G	A	A	0.08	12	138	-9.368	5.08e-06	3.95e-06	SiteClass[FBgn0261873|sdt|INTRON|0],TranscriptAnnot[INTRON(MODIFIER||||1292|sdt|protein_coding|CODING|FBtr0089978|3);INTRON(MODIFIER||||1292|sdt|protein_coding|CODING|FBtr0333721|2);INTRON(MODIFIER||||1527|sdt|protein_coding|CODING|FBtr0308218|7);INTRON(MODIFIER||||1901|sdt|protein_coding|CODING|FBtr0333720|7);INTRON(MODIFIER||||1941|sdt|protein_coding|CODING|FBtr0308220|8);INTRON(MODIFIER||||202…	(TF_binding_site|BDTNP1_TFBS_dl|FBsf0000317592),(TF_binding_site|BDTNP1_TFBS_Med|FBsf0000288122),(TF_binding_site|BDTNP1_TFBS_twi|FBsf0000205447),(TF_binding_site|mE1_TFBS_bab1|FBsf0000214987),(TF_binding_site|mE1_TFBS_cad|FBsf0000243056),(TF_binding_site|mE1_TFBS_cnc|FBsf0000206779)
2R_17300736_SNP	G	C	C	0.1293	19	128	7.64	6.4e-06	4.11e-06	SiteClass[FBgn0010415|Sdc|INTRON|0],TranscriptAnnot[INTRON(MODIFIER||||226|Sdc|protein_coding|CODING|FBtr0071705|2);INTRON(MODIFIER||||226|Sdc|protein_coding|CODING|FBtr0071707|2);INTRON(MODIFIER||||398|Sdc|protein_coding|CODING|FBtr0273206|2);INTRON(MODIFIER||||399|Sdc|protein_coding|CODING|FBtr0071706|2);INTRON(MODIFIER||||399|Sdc|protein_coding|CODING|FBtr0301557|2);INTRON(MODIFIER||||468|Sdc|…	-
X_8106545_SNP	C	A	A	0.08	12	138	-9.336	4.89e-06	4.29e-06	SiteClass[FBgn0261873|sdt|INTRON|0],TranscriptAnnot[INTRON(MODIFIER||||1292|sdt|protein_coding|CODING|FBtr0089978|3);INTRON(MODIFIER||||1292|sdt|protein_coding|CODING|FBtr0333721|2);INTRON(MODIFIER||||1527|sdt|protein_coding|CODING|FBtr0308218|7);INTRON(MODIFIER||||1901|sdt|protein_coding|CODING|FBtr0333720|7);INTRON(MODIFIER||||1941|sdt|protein_coding|CODING|FBtr0308220|8);INTRON(MODIFIER||||202…	(TF_binding_site|BDTNP1_TFBS_dl|FBsf0000317592),(TF_binding_site|BDTNP1_TFBS_Med|FBsf0000288122),(TF_binding_site|BDTNP1_TFBS_twi|FBsf0000205447),(TF_binding_site|mE1_TFBS_bab1|FBsf0000214987),(TF_binding_site|mE1_TFBS_cad|FBsf0000243056),(TF_binding_site|mE1_TFBS_cnc|FBsf0000206779)
3R_25726194_SNP	T	A	A	0.08392	12	131	-9.336	5.6e-06	4.5e-06	SiteClass[FBgn0051038|CG31038|INTRON|0],TranscriptAnnot[INTRON(MODIFIER||||412|CG31038|protein_coding|CODING|FBtr0333274|3);INTRON(MODIFIER||||433|CG31038|protein_coding|CODING|FBtr0333275|3);INTRON(MODIFIER||||441|CG31038|protein_coding|CODING|FBtr0085497|3);INTRON(MODIFIER||||730|CG31038|protein_coding|CODING|FBtr0085494|3);INTRON(MODIFIER||||730|CG31038|protein_coding|CODING|FBtr0085498|3)]	-
3L_537412_INS	AA	C	C	0.3423	51	98	-5.337	5.32e-06	4.65e-06	SiteClass[FBgn0001316|klar|INTRON|0],TranscriptAnnot[INTRON(MODIFIER||||1823|klar|protein_coding|CODING|FBtr0112808|1);INTRON(MODIFIER||||2045|klar|protein_coding|CODING|FBtr0110818|1);INTRON(MODIFIER||||2262|klar|protein_coding|CODING|FBtr0072565|1);INTRON(MODIFIER||||2272|klar|protein_coding|CODING|FBtr0333850|1)]	(TF_binding_site|BDTNP1_TFBS_dl|FBsf0000304739),(TF_binding_site|mE1_TFBS_disco|FBsf0000260025),(TF_binding_site|mE1_TFBS_HSA|FBsf0000360749)
3L_21283623_SNP	A	T	A	0.3066	42	95	-5.704	7.95e-06	5.14e-06	SiteClass[FBgn0259785|pzg|DOWNSTREAM|213],TranscriptAnnot[DOWNSTREAM(MODIFIER||||996|pzg|protein_coding|CODING|FBtr0078336|);DOWNSTREAM(MODIFIER||||996|pzg|protein_coding|CODING|FBtr0331793|);INTERGENIC(MODIFIER|||||||||)]	-
3L_537409_SNP	T	C	C	0.3423	51	98	-5.278	7.63e-06	6.03e-06	SiteClass[FBgn0001316|klar|INTRON|0],TranscriptAnnot[INTRON(MODIFIER||||1823|klar|protein_coding|CODING|FBtr0112808|1);INTRON(MODIFIER||||2045|klar|protein_coding|CODING|FBtr0110818|1);INTRON(MODIFIER||||2262|klar|protein_coding|CODING|FBtr0072565|1);INTRON(MODIFIER||||2272|klar|protein_coding|CODING|FBtr0333850|1)]	(TF_binding_site|BDTNP1_TFBS_dl|FBsf0000304739),(TF_binding_site|mE1_TFBS_disco|FBsf0000260025),(TF_binding_site|mE1_TFBS_HSA|FBsf0000360749)
3R_16026358_SNP	T	A	A	0.08904	13	133	-8.874	6.91e-06	6.17e-06	SiteClass[|||],TranscriptAnnot[INTERGENIC(MODIFIER|||||||||)]	-
X_8105533_SNP	C	T	T	0.09272	14	137	-8.534	8.45e-06	6.76e-06	SiteClass[FBgn0261873|sdt|INTRON|0],TranscriptAnnot[INTRON(MODIFIER||||1292|sdt|protein_coding|CODING|FBtr0089978|3);INTRON(MODIFIER||||1292|sdt|protein_coding|CODING|FBtr0333721|2);INTRON(MODIFIER||||1527|sdt|protein_coding|CODING|FBtr0308218|7);INTRON(MODIFIER||||1901|sdt|protein_coding|CODING|FBtr0333720|7);INTRON(MODIFIER||||1941|sdt|protein_coding|CODING|FBtr0308220|8);INTRON(MODIFIER||||202…	(TF_binding_site|BDTNP1_TFBS_da|FBsf0000332076),(TF_binding_site|BDTNP1_TFBS_dl|FBsf0000317591),(TF_binding_site|BDTNP1_TFBS_Med|FBsf0000288121),(TF_binding_site|BDTNP1_TFBS_sna|FBsf0000270052),(TF_binding_site|BDTNP1_TFBS_twi|FBsf0000205447),(TF_binding_site|mE1_TFBS_bab1|FBsf0000214987),(TF_binding_site|mE1_TFBS_cad|FBsf0000243056),(TF_binding_site|mE1_TFBS_cnc|FBsf0000206779),(TF_binding_site|…
X_8105538_SNP	C	T	T	0.09272	14	137	-8.534	8.45e-06	6.76e-06	SiteClass[FBgn0261873|sdt|INTRON|0],TranscriptAnnot[INTRON(MODIFIER||||1292|sdt|protein_coding|CODING|FBtr0089978|3);INTRON(MODIFIER||||1292|sdt|protein_coding|CODING|FBtr0333721|2);INTRON(MODIFIER||||1527|sdt|protein_coding|CODING|FBtr0308218|7);INTRON(MODIFIER||||1901|sdt|protein_coding|CODING|FBtr0333720|7);INTRON(MODIFIER||||1941|sdt|protein_coding|CODING|FBtr0308220|8);INTRON(MODIFIER||||202…	(TF_binding_site|BDTNP1_TFBS_da|FBsf0000332076),(TF_binding_site|BDTNP1_TFBS_dl|FBsf0000317591),(TF_binding_site|BDTNP1_TFBS_Med|FBsf0000288121),(TF_binding_site|BDTNP1_TFBS_sna|FBsf0000270052),(TF_binding_site|BDTNP1_TFBS_twi|FBsf0000205447),(TF_binding_site|mE1_TFBS_bab1|FBsf0000214987),(TF_binding_site|mE1_TFBS_cad|FBsf0000243056),(TF_binding_site|mE1_TFBS_cnc|FBsf0000206779),(TF_binding_site|…
3L_20976584_SNP	C	G	G	0.2574	35	101	5.958	1.28e-05	6.97e-06	SiteClass[|||],TranscriptAnnot[INTERGENIC(MODIFIER|||||||||)]	-
2L_2657619_SNP	G	T	T	0.06667	10	140	-9.899	8.05e-06	7.69e-06	SiteClass[FBgn0031443|Prosbeta4R2|DOWNSTREAM|517],TranscriptAnnot[DOWNSTREAM(MODIFIER||||210|Prosbeta4R2|protein_coding|CODING|FBtr0332513|);INTERGENIC(MODIFIER|||||||||)]	-
3L_537396_SNP	A	G	G	0.3311	49	99	-5.269	6.44e-06	8.13e-06	SiteClass[FBgn0001316|klar|INTRON|0],TranscriptAnnot[INTRON(MODIFIER||||1823|klar|protein_coding|CODING|FBtr0112808|1);INTRON(MODIFIER||||2045|klar|protein_coding|CODING|FBtr0110818|1);INTRON(MODIFIER||||2262|klar|protein_coding|CODING|FBtr0072565|1);INTRON(MODIFIER||||2272|klar|protein_coding|CODING|FBtr0333850|1)]	(TF_binding_site|BDTNP1_TFBS_dl|FBsf0000304739),(TF_binding_site|mE1_TFBS_disco|FBsf0000260025),(TF_binding_site|mE1_TFBS_HSA|FBsf0000360749)
2L_6583455_SNP	C	G	G	0.2074	28	107	-6.389	9.06e-06	8.56e-06	SiteClass[FBgn0031835|CG11319|INTRON|0],TranscriptAnnot[INTRON(MODIFIER||||935|CG11319|protein_coding|CODING|FBtr0089641|2)]	-
2L_7649542_SNP	C	T	T	0.09655	14	131	-8.459	1.29e-05	8.65e-06	SiteClass[FBgn0264087|Slob|INTRON|0],TranscriptAnnot[INTRON(MODIFIER||||1191|Slob|protein_coding|CODING|FBtr0335491|6);INTRON(MODIFIER||||1280|Slob|protein_coding|CODING|FBtr0330705|7);INTRON(MODIFIER||||1347|Slob|protein_coding|CODING|FBtr0330706|8);INTRON(MODIFIER||||455|Slob|protein_coding|CODING|FBtr0330704|7);INTRON(MODIFIER||||459|Slob|protein_coding|CODING|FBtr0330703|6);INTRON(MODIFIER|||…	-
2R_10152800_INS	T	TT	T	0.3889	49	77	-5.47	2.39e-05	9.64e-06	SiteClass[FBgn0033919|CG8547|INTRON|0],TranscriptAnnot[INTRON(MODIFIER||||618|CG8547|protein_coding|CODING|FBtr0301203|1);INTRON(MODIFIER||||618|CG8547|protein_coding|CODING|FBtr0301204|1)]	-
2R_4433090_SNP	A	T	T	0.06803	10	137	9.801	1.28e-05	9.75e-06	SiteClass[|||],TranscriptAnnot[INTERGENIC(MODIFIER|||||||||)]	-
3L_2040615_SNP	G	T	T	0.1875	27	117	-6.382	1.54e-05	9.96e-06	SiteClass[FBgn0086906|sls|INTRON|0],TranscriptAnnot[INTRON(MODIFIER||||10625|sls|protein_coding|CODING|FBtr0332683|30);INTRON(MODIFIER||||15155|sls|protein_coding|CODING|FBtr0332684|30);INTRON(MODIFIER||||15478|sls|protein_coding|CODING|FBtr0332681|31);INTRON(MODIFIER||||15481|sls|protein_coding|CODING|FBtr0332677|37);INTRON(MODIFIER||||15953|sls|protein_coding|CODING|FBtr0332679|37);INTRON(MODIF…	-

## Sheet: TableS4
Supplementary Table 4. SNP variation exists in genes involved in copper binding, transport, homeostasis and detoxification in the wild-derived populations.
Gene (FlyBase ID)	Function	N SNPs within Gene
MtnA (FBgn0002868)	Response to copper ion	1
MtnB (FBgn0002869)	Copper ion binding	3
MtnC (FBgn0038790)	Response to copper ion	10
MtnD (FBgn0053192)	Response to copper ion	6
MtnE (FBgn0262146)	Response to copper	8
Mco1 (FBgn0032116)	Copper ion binding, homeostasis	130
Ccs (FBgn0010531)	Copper chaperone	6
CG14036 (FBgn0031677)	Copper ion homeostasis	0
Scox (FBgn0262467)	Copper chaperone	9
CG31648 (FBgn0051648)	Copper ion binding	19
ZnT41F (FBgn0025693)	Detoxification	49
CG17996 (FBgn0032595)	Copper ion binding	8
CG30377 (FBgn0050377)	Copper ion homeostasis	153
Syx5 (FBgn0011708)	Copper ion homeostasis	8
CG14757 (FBgn0033274)	Copper ion binding, homeostasis	9
stw (FBgn0286203)	Copper ion binding	106
Sod3 (FBgn0033631)	Copper ion binding	42
Sod1 (FBgn0003462)	Copper ion binding	17
CG42496 (FBgn0260222)	Copper ion binding	7
CG10505 (FBgn0034612)	Response to copper ion	87
MTF-1 (FBgn0040305)	Response to copper ion	64
CG11825 (FBgn0033519)	Copper ion homeostasis	42
Phm (FBgn0283509)	Copper ion binding	14
CG6136 (FBgn0038332)	Copper ion binding, homeostasis	17
Atox1 (FBgn0052446)	Copper chaperone	5
Mvl (FBgn0011672)	Copper transport	65
Grx1 (FBgn0036820)	Response to copper ion	4
CG6908 (FBgn0037936)	Copper ion homeostasis	9
olf413 (FBgn0037153)	Copper ion binding	347
Psn (FBgn0284421)	Copper ion import	8
CG5235 (FBgn0036565)	Copper ion binding	13
Ctr1A (FBgn0062413)	Copper transporter	26
Ctr1B (FBgn0062412)	Copper transporter	5
Loxl1 (FBgn0039848)	Copper ion binding	10
Pdfr (FBgn0260753)	Copper ion homeostasis	128
CG9065 (FBgn0030610)	Copper chaperone	2
Tbh (FBgn0010329)	Copper ion binding	55
CG5948 (FBgn0039386)	Copper ion binding, detoxification	13
Mco4 (FBgn0052557)	Copper ion binding	1
Ctr1C (FBgn0062411)	Copper transporter	8
ATP7 (FBgn0030343)	Copper importer	45
Gclc (FBgn0040319)	Response to copper ion	54
CG11590 (FBgn0030545)	Copper ion binding	11
